# Supplementary material for: Multiparametric biophysical profiling of red blood cells in malaria infection
Source: Commun Biol. 2021 Jun 8;4:697. doi: 10.1038/s42003-021-02181-3 (PMC8187722; doi:10.1038/s42003-021-02181-3)
Supplement: Supplementary file 4 — Supplementary Data 1 [file 42003_2021_2181_MOESM4_ESM.xlsx]

## Sheet: Fig. 2a
Low density medium	High density medium
363	589
246	583
233	597
123	633
207	688
224	711
281	497
260	500
246	515
233	534
222	555
190	506
333	524
180

## Sheet: Fig. 2b
low-density medium, untreated	low-density medium, treated	high-density medium, untreated	high-density medium, treated
281	168	500	519
260	167	523	513
309	158	521	527
257	121	509	523

## Sheet: Fig. 2c
Hypertonic	Isotonic	Hypotonic
290	349	415
319	340	412
300	355	422
314	323	410

## Sheet: Fig. 3c
All cells	Non-parasitized cells	Parasitized cells
289	289	340
245	244	286
323	323	409
230	230	262
281	281	293
281	281	300
283	282	308
225	225	235

## Sheet: Fig. 3d
uRBC	ring	mature
363	245	346
246	242	342
233	239	297
123	352
207	356
224	193
281	191
260	246
246	247
233	253
222	259
190
333
180

## Sheet: Fig. 3e
uRBC	ring	mature
589	687	676
583	666	710
597	702	679
633	639	679
688	623	680
711	712	752
497	666	670
500	647	695
515	623
534
555
506
524

## Sheet: Fig. 4a_lowdens
label	mean	variance	skewness	kurtosis
0	363	16100	3720000	1330000000
0	246	7420	3350000	1860000000
0	233	3310	1160000	582000000
0	123	2370	719000	328000000
0	207	1500	171000	74700000
0	224	1560	96000	32300000
0	281	814	99400	34600000
0	260	993	129000	59200000
0	246	1350	242000	99300000
0	233	1670	356000	157000000
0	222	1400	254000	110000000
0	190	807	125000	71600000
0	333	2930	1100000	541000000
0	180	668	28500	11200000
1	280	52100	17500000	10100000000
1	195	4800	597000	183000000
1	134	2880	426000	185000000
1	142	3860	844000	533000000
1	142	30800	16400000	11400000000
1	114	1370	242000	100000000
1	139	2590	1610000	1180000000
1	175	1570	184000	103000000
1	174	1210	59100	28400000
1	203	2500	526000	326000000
1	208	2150	406000	257000000
1	168	4200	982000	392000000
1	190	4120	624000	342000000
1	156	1180	95900	32300000
1	274	638	528	4110000
1	269	550	21600	14300000
1	175	978	157000	60500000
1	215	567	28800	10900000
1	256	3920	432000	169000000
1	260	3540	1460000	789000000

## Sheet: Fig. 4b_highdens
label	mean	variance	skewness	kurtosis
0	589	504	20800	3990000
0	583	975	75300	16300000
0	597	714	26400	7480000
0	633	1140	-17600	28100000
0	688	714	-53500	35100000
0	711	1410	-43600	28600000
0	497	1600	20600	30300000
0	500	544	14900	6530000
0	515	999	47200	13600000
0	534	1610	88300	39900000
0	555	1140	17600	14600000
0	506	1780	201000	77600000
0	524	425	45100	20700000
1	681	4260	226000	124000000
1	712	3680	117000	85700000
1	705	2850	23400	96900000
1	661	3840	11900	169000000
1	679	1270	-44700	14300000
1	536	6270	725000	256000000
1	469	567	36300	15100000
1	571	1590	35800	21000000
1	628	2730	-66800	166000000
1	429	3550	153000	81600000
1	487	1600	78400	71100000
1	494	1440	70800	65200000
1	536	1030	31300	57100000
1	539	737	-44500	31000000
1	573	3810	-494000	356000000

## Sheet: Fig. 4c(i)
-4.42526	0
-4.39426	0
-2.86734	0
-1.51999	0
-1.47599	0
-1.43609	0
-2.61728	0
-2.27424	0
-2.25695	0
-2.16968	0
-1.97133	0
-1.59458	0
-4.10994	0
-1.42372	0
0.443419	1
-0.57013	1
-0.427113	1
0.0613469	1
0.120662	1
-0.876316	1
-1.22004	1
-0.982682	1
-1.00328	1
-1.10776	1
-1.1747	1
-1.68317	1
-0.173006	1
-1.03462	1
-2.29629	1
-2.37264	1
-1.56806	1
-1.86785	1
-1.00423	1
-3.38978	1

## Sheet: Fig. 4d(i)
-1.7497	0
-1.40417	0
-1.56042	0
-1.11122	0
-1.74217	0
-0.99138	0
-0.175	0
-1.34765	0
-0.999405	0
-0.592227	0
-0.879224	0
-0.849274	0
-1.75591	0
1.2019	1
0.937654	1
0.2446	1
1.347	1
-0.972223	1
1.8268	1
-1.31489	1
-0.486976	1
0.421264	1
1.75787	1
-0.523106	1
-0.691633	1
-1.17429	1
-1.15457	1
2.66725	1

[truncated: 6 more sheets: Fig. S6, Fig. S7, Fig. S11a(ii), Fig. S11a(iv), Fig. S11b(ii), Fig. S11b(iv)]
